# Supplementary material for: The Impact of Social Distancing Due to the COVID-19 Pandemic on People with Dementia, Family Carers and Healthcare Professionals: A Qualitative Study
Source: Int J Environ Res Public Health. 2022 Jan 4;19(1):519. doi: 10.3390/ijerph19010519 (PMC8744737; doi:10.3390/ijerph19010519)
Supplement: Supplementary file 1 [file ijerph-19-00519-s001.zip]

Archive with 1 entries (1 files):
- ijerph-1494802-supplementary.pdf
